# Supplementary material for: Evolutionary History of the Poecilia picta Sex Chromosomes
Source: Genome Biol Evol. 2023 Feb 21;15(3):evad030. doi: 10.1093/gbe/evad030 (PMC10003743; doi:10.1093/gbe/evad030)
Supplement: evad030_Supplementary_Data [file evad030_supplementary_data.zip]

Archive with 2 entries (2 files):
- GBE_Revised_Evolutionary_History_of_the_Poecilia_picta_Sex_Chromosomes_Supplemental_Figures.pdf
- GBE_Revision_Supplemental_Tables.pdf
